# Supplementary material for: Lipid Nanoparticles Loading Steroidal Alkaloids of Tomatoes Affect Neuroblastoma Cell Viability in an In Vitro Model
Source: Pharmaceutics. 2023 Nov 2;15(11):2573. doi: 10.3390/pharmaceutics15112573 (PMC10675799; doi:10.3390/pharmaceutics15112573)
Supplement: Supplementary file 1 [file pharmaceutics-15-02573-s001.zip]

Archive with 1 entries (1 files):
- pharmaceutics-2629175-supplementary.pdf
